# Supplementary material for: Maternal immune activation induces sex-dependent behavioral differences in a rat model of schizophrenia
Source: Front Psychiatry. 2024 Apr 10;15:1375999. doi: 10.3389/fpsyt.2024.1375999 (PMC11040086; doi:10.3389/fpsyt.2024.1375999)
Supplement: Supplementary file 2 [file Table_1.xlsx]

## Sheet: Body weight
Group	Number	Body weight(g)	Group	Number	Body weight(g)
Male Ctrl	1	339.67	Female Ctrl	1	204.35
	2	320.59		2	219.19
	3	318.51		3	208.51
	4	369.23		4	232.23
	5	321.16		5	213.13
	6	345.73		6	183.37
	7	336.22		7	212.91
	8	327.21		8	234.51
	9	329.96		9	224.56
	10	338.73		10	193.44
	11	305.56		11	221.57
	12	319.68		12	221.4
	13	321.46		13	209.78
	14	364.54		14	211.16
	15	334.78		15	213.8
	16	339.74		16	200.25
	17	327.71		17	219.52
	18	409.61		18	230.59
	19	366.15		19	212.58
	20	379.27	Female Poly I:C	1	230.28
Male Poly I:C	1	313.93		2	233.32
	2	323.73		3	225.76
	3	351.78		4	210.03
	4	344.72		5	227.51
	5	319.24		6	223.84
	6	348.14		7	243.42
	7	379.24		8	221.63
	8	305.57		9	240.75
	9	331.58		10	225.65
	10	330.79		11	213.59
	11	324.87		12	243.42
	12	349.49		13	233.49
	13	319.27		14	200.04
	14	333.75		15	224.91
	15	320.63		16	237.84
	16	311.27		17	225.36
	17	334.09		18	244.76
	18	390.26		19	237.35
	19	312.63		20	238.54
	20	336.78		21	216.18
	21	309.03		22	234.01
	22	332.87		23	213.61
	23	343.79		24	201.62
	24	355.74		25	200.78
	25	348.62		26	206.81
	26	311.83		27	194.89
	27	335.78		28	248.92
	28	343.33		29	210.87
	29	363.84		30	228.41
	30	329.86		31	220.19
	31	339.26		32	206.43
	32	375.41		33	221.73
	33	308.42		34	207.73
	34	341.59		35	225.66
	35	315.97		36	246.62
	36	341.76
	37	331.13
	38	365.13
	39	351.12
	40	332.43
	41	331.61

## Sheet: Behaviour test
Group	Number	Open Field Test			Y Maze		Elevated Plus Maze Test					Prepulse Inhibition				Sucrose Preference Test
		Total distance（mm）	Average speed(mm/s)	Center time(s)	Percent entries in the novel arm	Percent time in the novel arm	Total distance（mm）	Duration in open arm(s)	Duration in closed arm(s)	Percent time in the open arm	Percent entries in the open arm	Startle amplitude	76dB PPI	80dB PPI	84dB PPI	Sucrose water preference
Male Ctrl	1	23953.7	79.84	20.26	0.5	0.474172	8746.39	68	37.07	0.647188	0.733333	139	0.323741	0.496403	-0.280576	0.852304
	2	16144.4	53.81	3.47	0.428571	0.50755	15677	49.33	222.67	0.18136	0.333333	105	0.733333	0.695238	0.809524	0.847808
	3	23690	78.97	6.33	0.388889	0.441767	18222.5	50.94	180.07	0.22051	0.413793	245	0.669388	0.665306	0.567347	0.839686
	4	24076	80.25	9.33	0.428571	0.4178	20324.2	103.73	133.53	0.4372	0.363636	136	0.897059	0.838235	0.632353	0.914765
	5	21129.8	70.43	7.2	0.37931	0.456955	22733.8	67.74	170.13	0.284777	0.464286	252	0.619048	0.781746	0.587302	0.942571
	6	17248.2	57.49	3.47	0.351351	0.379171	15399.9	63.46	163.73	0.279326	0.45	197	0.832487	0.761421	0.57868	0.792992
	7	20101.6	66.99	6.13	0.387097	0.425674	21584.5	41.33	196	0.174146	0.28	122	0.565574	0.442623	0.483607	0.918707
	8	22019.1	73.38	6.67	0.333333	0.450682	18466.6	29.07	203.2	0.125156	0.36	122	0.52459	0.508197	0.459016	0.725738
	9	24742	82.47	7.47	0.354839	0.460433	17536.6	58.94	156.53	0.273542	0.333333	229	0.58952	0.672489	-0.0873362	0.905196
	10	26498.3	88.33	2.13	0.333333	0.667334	12394.4	47.46	107.73	0.305819	0.470588	498	0.620482	0.797189	0.417671	0.907397
	11	25599.2	85.32	4.53	0.433333	0.461349	14091.6	77.33	192.8	0.28627	0.307692	315	0.739683	0.571429	0.263492	0.745394
	12	38004.8	126.66	6.67	0.322581	0.520884	22346.6	57.86	161.53	0.263731	0.4	332	0.463855	0.756024	0.433735	0.90615
	13	39719.3	132.4	6.13	0.407407	0.497783	23329.6	88	165.33	0.347373	0.217391	296	0.75	0.831081	0.543919	0.919772
	14	30647.2	102.64	6.13	0.37037	0.421333	21925.9	69.46	173.33	0.286091	0.307692	249	0.710843	0.791165	0.429719	0.804543
Male Poly I:C	1	23876.3	79.59	2.13	0.34375	0.296414	15914.8	54.13	156	0.257602	0.421053	105	0.266667	0.361905	0.485714	0.467365
	2	24899.1	83	0	0.380952	0.49865	10963.5	21.87	160.59	0.119862	0.363636	178	0.55618	0.533708	0.438202	0.854753
	3	15855.8	52.85	7.2	0.214286	0.130604	16112.9	29.33	223.73	0.115901	0.333333	637	0.659341	0.477237	0.395604	0.901412
	4	15163.6	50.55	4	0.375	0.674081	4142.11	0	293.87	0	0	199	0.613065	0.442211	0.125628	0.913934
	5	28372.2	94.55	6.93	0.347826	0.320636	17588.2	72.26	153.06	0.320699	0.4	269	0.713755	0.728625	0.594796	0.845318
	6	10383.1	34.61	0	0.4	0.244004	14177	2.4	251.73	0.00944399	0.181818	353	0.583569	0.70255	0.484419	0.9227
	7	5883.35	19.61	0	0.25	0.0751	12731.6	90.67	172.53	0.344491	0.5	205	0.487805	0.614634	0.146341	0.886065
	8	17471.3	58.23	0.26	0.323529	0.569314	9370.13	15.2	248.53	0.0576347	0.4	186	0.462366	0.451613	0.225806	0.826205
	9	23456.3	78.18	6.4	0.358974	0.37012	17320	65.46	138.13	0.321529	0.444444	217	0.285714	0.677419	-0.142857	0.809336
	10	20700.7	69	2.4	0.37037	0.420447	9101.01	91.73	110.93	0.45263	0.545455	147	0.29932	0.428571	0.353741	0.897177
	11	16834.5	56.11	0	0.333333	0.306167	12278.5	39.73	210.67	0.158666	0.4	188	0.505319	0.62234	-0.148936	0.901143
	12	26591.9	88.63	0	0.5	0.0569	14184.2	18.67	220.53	0.0780518	0.333333	108	0.666667	0.240741	0.351852	0.884699
	13	17762.7	59.2	2.13	0.37931	0.417781	20542.5	18.4	243.46	0.0702666	0.133333	174	0.689655	0.471264	0.522989	0.912427
Female Ctrl	1	13000.8	43.34	4	0.326531	0.372282	14862.3	39.2	173.86	0.183986	0.32	124	0.612903	0.483871	-0.314516	0.797965
	2	26871.2	89.55	4.8	0.434783	0.354903	18094.3	48.53	146.01	0.24946	0.333333	168	0.488095	0.25	0.369048	0.859643
	3	33737.6	112.45	9.6	0.431818	0.429	19617.5	33.86	173.27	0.163472	0.2	147	0.421769	0.197279	0.238095	0.855973
	4	13869.4	46.23	13.86	0.333333	0.142233	13881.3	115.48	78	0.596858	0.565217	121	0.0165289	0.479339	0.0826446	0.380369
	5	15126.2	50.42	2.93	0.52381	0.669426	15163.2	16.27	175.46	0.0848589	0.35	181	0.497238	0.502762	0.464088	0.931443
	6	15238	50.79	1.87	0.428571	0.472471	20514	88.53	125.46	0.413711	0.5	246	0.666667	0.382114	0.601626	0.790799
	7	24234.9	80.78	7.73	0.4	0.3405	17660	72	128.4	0.359281	0.352941	156	0.160256	0.397436	0.115385	0.73918
	8	27539.5	91.79	13.87	0.419355	0.401475	19733.9	76.27	105.6	0.419365	0.419355	172	0.488372	0.406977	0.337209	0.768926
	9	30863.1	102.86	8.27	0.4	0.401033	14290.2	6.67	197.87	0.0326098	0.214286	121	0.198347	0.132231	0.31405	0.871891
	10	21218.8	70.73	5.07	0.424242	0.273082	17071.2	33.6	163.19	0.17074	0.291667	269	0.657993	0.802974	0.710037	0.742816
	11	31415.1	104.7	2.67	0.37931	0.378667	12303	80.8	84.53	0.48872	0.384615	180	0.522222	0.716667	0.6	0.758664
	12	34366.8	114.55	6.67	0.391304	0.380467	19607.9	38.4	186.27	0.170917	0.347826	256	0.398438	0.707031	0.453125	0.813632
	13	30892.7	102.96	2.4	0.40625	0.462951	22711	80.01	130.73	0.379662	0.454545	129	0.263566	0.410853	0.434109	0.912686
	14	38389.3	127.95	13.07	0.5	0.516433	18319.3	66.67	115	0.366984	0.444444	208	0.394231	0.552885	0.653846	0.96916
Female Poly I:C	1	22978.9	76.58	8	0.407407	0.54523	17281.2	116.28	99.66	0.538483	0.45	251	0.864542	0.665339	0.38247	0.78173
	2	36614.7	122.03	21.33	0.413793	0.402282	17719.2	74.4	136	0.353612	0.45	128	-0.164062	-0.015625	0.304688	0.843788
	3	39871.7	132.89	17.6	0.323529	0.421082	18717.5	110.66	108.13	0.505782	0.48	166	0.379518	0.210843	0.361446	0.882092
	4	38707.5	129.01	11.46	0.35	0.266917	22033.7	62.13	148.13	0.295491	0.36	120	0.45	0.358333	0.241667	0.846048
	5	26371.6	87.9	16.8	0.380952	0.406504	16819.7	58.93	171.2	0.256073	0.45	149	0.315436	0.416107	0.228188	0.898476
	6	32969.5	109.9	4.8	0.333333	0.0489326	15075.9	56.53	98.73	0.364099	0.5	219	-0.16895	0.675799	0.420091	0.914889
	7	34260.5	114.2	15.47	0.416667	0.463982	16708.9	66.4	93.01	0.416536	0.46875	310	0.903226	0.874194	0.751613	0.903614
	8	29043.1	96.8	12	0.333333	0.401901	13153.2	57.6	128.6	0.309345	0.4	284	0.549296	0.697183	0.693662	0.875549
	9	31011.6	103.37	5.53	0.318182	0.307749	13341.4	87.74	88.74	0.497167	0.380952	282	0.670213	0.79078	0.358156	0.845666
	10	33666	112.22	0	0.368421	0.520118	12993.5	89.07	84.66	0.512692	0.416667	201	0.328358	0.552239	0.447761	0.858929
	11	33642.3	112.14	7.73	0.428571	0.362954	10549.5	59.2	101.67	0.367999	0.277778	281	0.743772	0.818505	0.576512	0.460028
	12	36639.3	122.95	8.27	0.378378	0.425399	14592.9	20.77	160.78	0.114404	0.222222	116	0.663793	0.577586	0.301724	0.939781
